# Supplementary material for: The Effects of Water Level Fluctuation on Zooplankton Communities in Shahu Lake Based on DNA Metabarcoding and Morphological Methods
Source: Animals (Basel). 2022 Apr 7;12(8):950. doi: 10.3390/ani12080950 (PMC9025402; doi:10.3390/ani12080950)
Supplement: Supplementary file 1 [file animals-12-00950-s001.zip]

Archive with 1 entries (1 files):
- animals-1614589-supplementary.xlsx
