# Supplementary material for: The Effects of Water Level Fluctuation on Zooplankton Communities in Shahu Lake Based on DNA Metabarcoding and Morphological Methods
Source: Animals (Basel). 2022 Apr 7;12(8):950. doi: 10.3390/ani12080950 (PMC9025402; doi:10.3390/ani12080950)
Supplement: Supplementary file 1 [file animals-12-00950-s001.zip › animals-1614589-supplementary.xlsx]

## Sheet: Sheet1
Table S1: The mean density of zooplankton detected by MOI, and the reads of zooplankton detected by MBC.
MOI	SP1	SP2	SP3	SP4	SP5	SU1	SU2	SU3	SU4	SU5	A1	A2	A3	A4	A5	W1	W2	W3	W4	W5
Rotaria neptunia	0	0	0	0	0	39	10.5	5.45833	2.75	5	1.66667	8.33333	1.66667	3.125	0	0	0	2.66667	0	0
Rotaria rotatoria	0	0	0	0	0	0	0	0.833333	0	0	0	0	0	0	0	0	0	0	0	0
Dicranophorus forcipatus	0	0	0	0	0	0	0	0	0	0	0	3.33333	0	0	0	0	0	0	0.333333	0
Dicranophorus luetkeni	0	0	0	0	0	0	0	0	0	0	0	0	0.625	0	0	0	0	0	0	0
Lepadella patella	0	0	0	0	0	2	0	0	0	0	0.166667	0	0	0	0	0	0	0	0	0
Trichotria pocillum	0	0	0	0.333333	0	1.5	0	0	0	0.416667	1.66667	0	0.625	0	0.833333	0	0	0	0	0
Trichotria tetractis	0	0	0	0	0	0	0	0	0	0	0	0	0	0	1.11111	0	0	0	0	0
Brachionus urceus	0	0	0	0	0	0	0	0	0	1.66667	0	0	0	0	0	0	0	0	0	0
Brachionus angularis	4	8	4.875	0	3	16	25	9.04167	4.375	4.33333	0.25	0	0.104167	0	0	0	0.833333	3	0	0
Brachionus calyciflorus	7	8	11.125	4	6.20833	17.5	13	1.5	10	2.41667	0	0	0.625	1.875	0	0	0	0	0	0
Brachionus forficula	0	0	0	0	0	0	27	10.4583	17.5	11.6667	6.25	4.16667	20.8333	17.5	0.833333	0	0	0	0	0
Brachionus budapestinensis	0	0.25	0	0	0.5	1	42.5	6.83333	8	21	12.9167	3.75	11.0417	16.25	1.66667	0	0.666667	0	0	0
Brachionus leydigii	0	0	0	0	0	1.5	1.5	3.33333	10.5	7.16667	0	0	0	0	0	0	0	0	0	0
Brachionus quadridentatus	0	0	0	0	0	6.5	3	6.125	0	7	0	10.8333	1.25	3.75	0	0	0	0	0	0
Brachionus falcatus	0	0	0	0	0	6.5	83.5	16.25	6.5	2.5	3.33333	0	0	0	0	0	0	0	0	0
Brachionus diversicornis	0	0	0	0	0.0833333	1	45	7.5	30.375	22.5833	23.75	31.25	107.292	98.125	20.4167	0	0	0	0	0
Euchlanis dilatata	2	3	0	0	0	3	0	0.833333	1.75	0	0	0	0	0	0	0	0	0	0	1.33333
Anuraeopsis fissa	0	0	0	0	0	34	15	61.6667	24.25	0	1.66667	3.75	0	0	0	0	58.3333	143.333	12.5833	12.8333
Keratella valga	0.5	0	0	0	0	0.5	218	33.3333	11.875	2.66667	24.1667	92.9167	154.375	119.375	7.5	0	0	0	0	0
Keratella quadrata	0	0	0	0	0	0	0	4	0	3.75	0	0	0	0	0	0	0	0	0	0
Keratella cochlearis	1.5	0	0	0	0	4	369.5	30.6667	26.25	23.5	480	156.667	103.333	105.625	0.833333	0	7.33333	0.666667	0	0
Plationus patulus	0	0	0	0	0	1	0	0	1.75	0	0	0	0	0	0	0	0	0	0	0
Notholca labis	0	1	0	0.666667	0	0	0.5	0	0	0	0	0	0	0	0	0	0	0	0	0
Rhinoglena frontalis	0	0	0	0	0	0	0	0	0	1.66667	0	0	0	0	0	0	0	0	0	0
Epiphanes senta	0	0	0	0	0	0	0	0	0	0	0	0	0	0	0	0	0	0.666667	0	0
Lecane niothis	0	0	0	0	0.458333	2.5	0	0	0	0	0	0	0	0	0	0	0	0	0	0
Lecane bulla	0.5	0	0	0	0.416667	1	0	4.83333	0	0	0	0	0	0	0	0	0	0	0	0
Lecane inermis	0.5	0	0.5	0	0.333333	0	0	4.83333	0.5	0	0	3.33333	0	0	6.66667	0	1.33333	0.333333	0	0
Lecane cornuta	0	0	0	0	0	1	1	0.666667	0	0	0	0	0	0	0	0	0	0	0	0
Lecane luna	0	0	0	0	0	0	0	0	0	0.666667	0	0	0	0	0	0	0	0	0	0
Lecane ungulata	2.5	0.5	1	1	0.666667	0	0	0	0	0.416667	30	0	1.66667	10	0	0	0	0	0	0
Lecane sp.1	0	0	0	0	0	0	0	0.833333	0	0	0	0	0	0	0	0	0	0	0	0
Asplanchna brightwellii	0.5	1.25	0.75	0	0.541667	6	26.5	10.25	16.375	3.66667	0.0833333	0	0	0	0	0	0	0	0	0
Asplanchna priodonta	0	0	0	0	0	0	0	0.833333	1.75	5	0	0	0	0	0	0	0	0	0	0
Asplanchna girodi	0	0	0	0	0	0	0	0	0	0	0	0	0	0	0	9.83333	0	0	0	0
Asplanchnopus multiceps	0	0	0	0	0	0	1	0	0	0	0	0	0	0	0	0	0	0	0	0
Notommata copeus	0	0	0	0	0	0	11.5	0	0	1.33333	0	0	0	0	0	0	0	0	0	0
Eothinia elongata	0	0	0	0	0	0	0	0	0	0	0	0.833333	0	0	0	226.25	112.667	62.6667	0.583333	4.83333
Cephalodella gibba	0	0	0	0	0	9	0	0	0	0	0	0.833333	0	0	0	0	0	0	0	0
Scaridium longicauda	0	0	0	0	0	2	1	0	0	0	0	0	0	0	0	0.833333	0	0	0	0
Gastropus hyptopus	0	0	0	0	0	0	1.5	0	3.5	2.33333	0	0	0	0	0	0	0	0	0	0
Ascomorpha ecaudis	0	0	0	0	0	0	0	0	0	0	0	0	0	0	0	12.5	5.33333	0.333333	0	0.416667
Ascomorpha saltans	0	0	0	0	0	0	43.5	2.625	11	0	0	0	0.208333	0	0	4.66667	7.5	7.5	7.5	4.25
Ascomorpha ovalis	0	0	0	0	0	0	0	0	0	0	0	0	0	0	0	29.1667	0	0	0	0
Trichocerca weberi	0	0	0	0	0	0	0	0	0	0.333333	0	0	0	0	0	0	0	0	0	0
Trichocerca rattus	0	0	0	0	0	0	1.5	0	0	0	0	0	0	0	0	0	0	0	0	0
Trichocerca cylindrica	0.5	0	0	0	0	0	105	3.66667	0	2.91667	0	0	0	0	0	0	0	0	0	0
Trichocerca capucina	0	0	0	0	0	16.5	126.5	14.8333	6.375	2.83333	0.222222	0	0	0.104167	0.0416667	0	0	0	0	1.33333
Trichocerca longiseta	0	0	0	0	0	15	7.5	9.875	0.5	0	0	0	0	0	0	0	0	0	0	0
Trichocerca similis	0	0	0	0	0.0416667	0	18.5	8	2.625	0.333333	0	0	0	0	0	0.833333	0	1.66667	0	0
Trichocerca lophoessa	0	0	0	0	0	3	54.5	10	18.125	28.4167	0	0	0	0	0	0	0	0.666667	0	0
Polyarthra trigla	0	0	2.5	1	1	14.5	0	0	0	0	0.416667	0	0	0	0	2.5	0	0	0	0
Polyarthra dolichoptera	0.5	15.75	9.625	9.33333	2.5	125	37	10.25	21.625	2.33333	1.5	0.833333	0.208333	0	0.375	0.833333	6	14.1667	0.5	0
Polyarthra vulgaris	0	0	13.875	0	0	59	60	22.0417	62.25	22.6667	1.86111	0	0.729167	0.729167	0.4375	0	1.33333	0.333333	0	0.0833333
Polyarthra euryptera	0	0	0	0	0	0	27.5	0	0	0	0	0	0	0	0	0	0	0	0	0
Synchaeta grandis	0	0	0	0	0	0	0	0	0	0	0	0	0	0	0	5.83333	0	0	0	0
Synchaeta tremula	0	0	0	0	0	0	0	0	0	0	0	0	0	0	0	125.333	178.833	87.1667	5.75	16.8333
Synchaeta pectinata	0	0	0.5	0	0	0	0	0	0	0	0	0	0	0	0	3.33333	0	0	0	0
Synchaeta oblonga	0.5	0	0	0	0	1.5	0	0	0.5	0	1.66667	0	0.625	1.25	0	23.6667	1.33333	1.66667	1	1.66667
Synchaeta longipes	0	0	0	0	0	0	0	0	0	0	0	3.33333	3.33333	3.75	0	0	0	0	0	0
Ploesoma hudsoni	0	0	0	0	0	1	5	5.83333	1.5	0	0	3.75	0	0.625	0.833333	0	0	0	0	0
Ploesoma truncatum	0	0	0	0	0	0	0	0	0.875	0	0	0	0	0	0	0	0	0	0	0
Hexarthra mira	0	0	0	0	0	11.5	9.5	10.9583	12.5	12.5833	0	0	0	0	0	0	0	0	0	0
Filinia longiseta	1	1	7.375	1	0.666667	0	12.5	5.04167	1.5	4.33333	71.25	22.0833	38.125	34.375	0	0	0	0	0	0
Filinia passa	0	5.5	1.5	0	0	1	1.5	0	0	0	0	0	0	0	0	0	0	0	0	0
Conochilus unicornis	0	0	0	0	0	0	7.5	4	6.125	20.1667	0	0	0	0	0	0	0	0	0	0
Leptodora kindtii	0	0	0	0	0	0	0	0	0	0	0.416667	0.416667	0	0	0	0	0	0	0	0
Diaphanosoma leuchtenbergianum	0	0	0	0	0	0	7.5	3.375	0	0	1.66667	16.6667	10.2083	7.5	0.833333	0	0	0	0	0
Diaphanosoma brachyurum	0	0	0	0	0.0416667	1	3	2.33333	0.875	0	5.41667	20	23.9583	9.375	1.52778	0	0	0	0	0
Daphnia cucullata	0	0	0	0.333333	0	0	0	0	0	0	0	0	0	0	0	0	0	0	0	0
Ceriodaphnia quadrangula	0	0	0	0	0	3	0	0	0	0	0	1.66667	0	0	19.3056	0	0	0	0	0
Scapholeberis kingi	0	0.25	0	0	0	0	0	0	0	0	0	0	0	0	0	0	0	0	0	0
Moina micrura	0	1	0	0	0	12.5	10	2.5	0.875	0	5.83333	3.75	8.54167	6.25	0	0	0	0	0	0
Bosmina fatalis	0	0	0	0	0	11	11	0	0	0.666667	0	0	0	0	0	0	0	0	0	0
Bosmina coregoni	0	0	0	0	0	0.5	0	0.958333	0	0	0	0	0	0	0.833333	0	0	0	0	0
Bosminopsis deitersi	0	0	0	0	0	0	0	0	0	0	0	0	0	0	1.11111	0	0	0	0	0
Ilyocryptus sordidus	0	0	0	0	0	0	0	0.125	0	0	0	0.833333	0.625	0.625	1.38889	0	0	0	0	0
Alonella excisa	0	0	0	0	0	0	0	0	0	0	1.66667	16.6667	0	0	98.0556	0	0	0	0	0
Chydorus gibbus	0	0	0	0.333333	0	0	0	0	0	0	0	0	0	0	0	0	0	0	0	0
Copepod nauplii	9	38.5	20.625	8.66667	3.25	128.5	63.5	27	15	9.0625	216.667	293.75	250.208	195.625	237.361	21	412.5	120.167	17.8333	23.4583
Sinocalanus dorrii	0	0	0	0	0	1	0	0	0	0	0	7.5	5.625	9.375	0	0	0.833333	0	0	0
Schmackeria forbesi	0	0	0	0	0	0	0	0	0	0	0	3.33333	1.66667	1.875	0	0	0	0	0	0
Neodiaptomus schmackeri	0	0	0	0	0	0	0	0	0	0	2.08333	0.416667	0.625	0	0	0	0	0	0	0
Neutrodiaptomus incongruens	0	0.25	1.125	0	0	0	0	0	0	0	1.66667	0	0	0	0	0	0	0	0	0
Limnocletodes behningi	0	0	0	0	0	0	0	0	0	0	1.66667	0	0	0	0	0	0.666667	0	0	0
Cyclops vicinus	0	0	0	0	0	0	0	0	0	0	0	0	0	0.625	0.416667	1.66667	0.833333	0	0.166667	2.16667
Mesocyclops leuckarti	0	0	0	0	0	0	7.5	0.666667	0.5	0	2.08333	16.25	54.1667	28.75	5.55556	0	11.1667	0.833333	0	1.20833
Microcyclops varicans	1	6.75	0.875	0	1.16667	7	18	4	2	0.416667	4.16667	6.66667	6.66667	6.875	6.52778	0	0.666667	0	0.75	0
Thermocyclops taihokuensis	0	0	0	0	0	0	0	0.833333	0	0	0	0.416667	0.625	0	0.833333	0	0.666667	0	0	0
Eucyclops speratus	0	0	0	0.333333	0.333333	0	0	0	0	0	0	0	10.625	6.875	0.833333	0	3.33333	0	0	0
MBC	SP1	SP2	SP3	SP4	SP5	SU1	SU2	SU3	SU4	SU5	A1	A2	A3	A4	A5	W1	W2	W3	W4	W5
Sinocalanus sinensis	168	67	1014	1184	54	2	0	27	51	24	13576	6995	4364	2622	1196	8038	4	8	48	0
Thermocyclops sp. 1	0	0	0	0	0	0	0	0	0	0	2	0	2	1	2	2744	20162	15842	17525	19819
Pseudodiaptomus inopinus	28	0	6	2	0	4	0	0	0	22	3040	1909	5552	4825	3323	0	0	0	1	0
Mesocyclops dissimilis	3978	736	722	717	2921	2201	1047	400	605	779	193	1150	1541	1102	1379	3	0	0	0	0
Neodiaptomus schmackeri	1427	157	4330	112	3337	278	322	20	208	37	7	76	77	284	188	0	0	2	2	0
Synchaeta tremula	1	0	118	0	24	2	7	2	0	0	3	97	3	2	0	9142	215	1083	769	610
Thermocyclops crassus	353	26	120	253	0	1888	1393	443	781	635	161	996	1676	2597	5557	5	0	0	0	0
Keratella quadrata	3	0	0	0	0	492	5146	2169	1034	1958	348	1539	958	995	285	14	0	5	0	0
Brachionus calyciflorus	17	0	221	0	17	1150	1862	2298	3173	5362	70	895	376	453	69	5	0	5	4	0
Brachionus urceolaris	80	1	0	0	0	572	1192	1090	1248	2768	21	1641	480	994	150	7	2	18	2	0
Asplanchnopus dahlgreni	2	0	0	0	0	88	266	413	411	258	468	421	1727	1299	154	8	1	0	1	0
Asplanchna brightwellii	0	0	0	0	0	48	843	1244	911	1059	574	248	1309	1525	168	0	0	0	0	0
Synchaeta pectinata	2	0	156	1	8	336	275	222	212	183	73	358	213	106	36	135	12	96	54	22
Trichotria tetractis	0	0	0	0	0	96	197	312	324	578	21	68	26	31	6	4	0	48	0	0
Eucyclops dumonti	0	0	276	2228	784	16	4	13	0	4	2	12	4	0	0	16	25	221	28	7
Paracyclopina nana	0	0	0	0	0	0	0	0	0	0	0	0	0	0	8	0	0	0	1	0
Ptygura libera	0	0	23	0	0	102	382	1017	783	1351	31	12	3	0	4	0	0	0	0	0
Ploesoma hudsoni	0	0	0	0	0	704	612	191	103	77	118	94	186	107	23	594	1	13	1	0
Polyarthra dolichoptera	0	0	22	0	0	1108	349	528	464	319	74	180	117	97	67	3	0	2	0	0
Thermocyclops decipiens	0	0	0	0	0	0	0	0	0	0	0	0	0	0	0	620	781	759	570	697
Ascomorpha ovalis	0	0	0	0	0	535	1095	598	165	243	8	139	48	44	11	0	0	149	0	1
Hexarthra intermedia	0	0	0	0	0	157	288	2052	2048	1267	1	4	5	2	0	0	0	0	0	0
Brachionus sp.1	0	0	0	0	0	812	73	263	1091	36	27	28	20	58	5	0	0	0	0	0
Mesocyclops pehpeiensis	247	3	0	614	4	1460	293	168	297	273	4	61	55	80	411	0	0	0	0	0
Acanthocyclops bicuspidatus	221	0	0	25	393	0	0	0	0	0	0	2	7	5	6	42	14	445	84	131
Acanthodiaptomus pacificus	21	1	2	9	19	2	0	0	0	0	14	23	18	12	3	0	0	0	0	0
Collotheca tenuilobata	0	0	0	0	0	379	423	1225	622	559	13	22	13	14	3	0	0	3	0	0
Conochilus unicornis	4	0	0	0	0	36	230	901	316	165	207	602	147	105	23	0	0	0	0	0
Microcyclops varicans	54	1	0	156	0	405	181	87	291	45	22	83	30	28	543	0	0	0	0	0
Lecane inermis	0	0	0	0	0	187	173	130	140	369	15	43	32	32	3	0	0	0	0	0
Sinodiaptomus sarsi	0	0	0	6	6	131	751	5	25	2	75	146	494	303	4	0	0	0	0	0
Polyarthra remata	0	0	296	7	24	1094	232	309	256	100	229	369	217	178	62	5	0	8	1	1
Hexarthra mira	0	0	0	0	0	38	56	422	449	254	1	3	3	3	2	0	0	0	0	0
Rotaria rotatoria	0	0	132	0	0	275	19	26	111	19	22	49	16	33	23	6	25	292	32	9
Anomopus telphusae	0	0	0	0	0	379	32	92	751	12	6	3	0	6	0	0	0	0	0	0
Cephalodella forficula	0	0	0	0	0	346	225	206	123	74	13	17	8	7	11	0	0	7	2	0
Limnias melicerta	0	0	0	0	0	45	49	560	582	375	0	0	0	0	0	0	0	0	0	0
Dicranophorus forcipatus	0	0	0	0	0	122	133	189	105	86	27	62	44	36	3	0	0	1	0	0
Trichocerca tenuior	0	0	0	0	0	69	355	569	436	271	26	60	42	41	3	0	0	1	0	0
Bdelloidea sp. 1	0	0	33	0	0	1310	52	118	161	6	0	10	6	25	12	0	0	2	6	0
Eucyclops serrulatus	0	0	0	1040	711	4	0	16	0	0	0	6	0	0	0	36	50	216	14	10
Euchlanis dilatata	0	0	0	0	0	169	109	115	144	104	18	39	25	23	4	0	0	0	0	0
Trichocerca elongata	0	0	0	0	0	217	141	57	64	58	2	68	11	11	3	0	0	63	0	0
Philodina megalotrocha	0	0	0	0	0	495	30	91	216	54	3	0	0	0	0	0	0	0	0	0
Attheyella crassa	0	500	0	0	0	0	0	0	0	0	0	0	0	0	0	0	0	0	0	0
Notommata allantois	0	0	0	0	0	105	250	229	225	196	149	109	322	292	40	17	0	7	0	4
Mesocyclops leuckarti	2	0	0	16	8	12	14	2	4	5	3	29	42	31	62	0	0	2	0	0
Mytilina mucronata	0	0	0	0	0	13	47	124	91	103	0	0	0	0	0	0	0	0	0	0
Eucyclops speratus	0	0	0	163	78	27	2	7	0	6	0	0	2	0	0	7	21	47	0	8
Diaphanosoma sp. 1	0	0	0	0	0	3	0	4	1	0	6	4	5	4	20	0	0	0	0	0
Collotheca campanulata	0	0	0	0	0	45	59	252	112	77	0	0	0	0	0	0	0	0	0	0
Testudinella patina	0	0	0	0	0	11	22	48	26	49	2	1	0	0	0	0	0	0	0	0
Sinantherina semibullata	0	0	0	0	0	40	50	91	44	41	0	0	0	1	0	0	0	0	0	0
Conochilus hippocrepis	0	0	0	0	0	6	65	37	2	1	0	4	0	0	0	0	0	0	0	0
Encentrum astridae	0	0	0	0	0	7	8	13	8	6	0	0	0	1	0	23	11	68	0	0
Conochilus coenobasis	0	0	0	0	0	10	78	47	7	1	0	4	0	0	0	0	0	0	0	0
Lacinularia flosculosa	0	0	38	0	0	25	32	50	21	24	10	15	18	26	2	0	0	0	0	0
Lecane bulla	0	0	0	0	0	22	1	55	3	9	0	0	0	0	10	0	0	0	0	0
Cyclops sp.1	0	0	0	0	0	0	0	0	0	0	0	0	0	0	0	2	32	23	22	29
Limnocalanus macrurus	3	0	0	0	3	0	0	0	0	0	1	1	0	0	1	0	0	0	0	0
Tropocyclops ishidai	2	0	0	13	0	12	16	10	20	0	0	8	2	10	15	0	0	0	0	0
Notommata codonella	0	0	0	0	0	0	0	16	0	1	4	39	3	4	0	0	0	0	0	0
Arctodiaptomus stephanidesi	0	0	0	0	0	0	0	0	0	0	1	0	0	5	0	0	0	0	0	0
Lecane ungulata	0	0	0	0	0	27	21	21	18	16	0	12	0	0	0	0	0	0	0	0
Neoergasilus japonicus	0	0	0	0	0	0	0	0	0	0	5	23	23	12	4	0	0	0	0	0
Brachionus plicatilis	0	0	0	0	0	0	5	12	14	25	0	0	0	0	0	0	0	0	0	0
Floscularia armata	0	0	0	0	0	45	0	0	7	0	0	7	4	0	0	0	0	0	0	0
Diacyclops sp. 1	0	0	0	3	33	0	0	0	0	0	0	0	0	0	0	2	1	27	2	6
Scaridium longicauda	0	0	0	0	0	34	0	6	5	1	0	13	0	0	7	0	0	0	0	0
Monommata maculata	0	0	0	0	0	2	21	20	11	18	0	5	0	1	0	0	0	0	0	0
Acantholeberis curvirostris	0	0	0	0	0	0	2	19	7	0	1	2	0	0	2	0	0	0	0	0
Acanthocyclops galbinus	0	0	0	0	0	0	0	0	0	0	0	0	0	0	0	0	0	11	2	8
Chydorus sphaericus	0	0	0	0	0	0	0	0	0	0	0	0	0	0	47	0	0	0	0	0
Sinocalanus tenellus	0	0	0	0	0	0	0	0	0	0	1	2	0	20	0	0	0	0	0	0
Pentatrocha gigantea	0	0	0	0	0	3	26	8	0	2	0	0	0	0	0	0	0	0	0	0
Ploesoma truncatum	0	0	0	0	0	0	2	7	14	5	0	0	0	0	0	0	0	0	0	0
Sinantherina socialis	0	0	0	0	0	0	6	19	11	10	0	0	0	2	0	0	0	0	0	0
Epiphanes senta	0	0	0	0	0	0	4	0	0	0	0	1	0	0	0	0	0	0	0	0
Arctodiaptomus wierzejskii	0	0	0	1	0	0	1	2	0	0	0	0	0	5	0	0	0	0	0	0
Eucyclops sp.1	0	0	28	0	0	0	0	0	0	0	0	0	0	0	0	0	0	0	0	0
Testudinella sp.1	0	0	0	0	0	6	2	2	2	2	0	0	0	0	3	0	0	0	0	0
Diacyclops jasnitskii	0	29	0	0	0	0	0	0	0	0	0	0	0	0	0	0	0	0	0	0
Lepadella rhomboides	0	0	0	0	0	2	0	4	4	9	0	0	0	0	0	0	0	0	0	0
Megacyclops viridis	5	0	0	15	0	0	0	0	0	0	0	0	0	0	0	0	0	0	0	0
Proales doliaris	0	0	0	0	0	7	10	10	7	5	0	0	0	0	0	0	0	0	0	0
Pseudergasilus parasiluri	0	0	0	0	0	0	8	0	0	0	3	0	4	0	0	0	0	0	0	0
Eucyclops macruroides	0	0	0	0	0	0	0	0	0	0	0	0	0	0	13	0	0	2	0	0
Ectocyclops polyspinosus	0	0	0	25	0	0	0	0	0	0	0	0	0	0	0	0	0	0	0	0
Ergasilus hypomesi	0	0	0	0	0	0	6	0	0	0	0	3	5	3	0	0	0	0	0	0
Trichocerca rattus	0	0	0	0	0	0	2	6	4	3	0	0	0	0	0	0	0	0	0	0
Sinergasilus polycolpus	0	0	0	0	0	0	0	0	0	0	0	2	4	2	5	0	0	0	0	0
Macrochaetus collinsii	0	0	0	0	0	14	0	0	0	0	0	2	0	0	0	0	0	0	0	0
Plationus patulus	0	0	0	2	0	0	1	2	0	3	0	0	0	0	4	0	0	0	0	0
Lernaea cyprinacea	0	0	0	0	0	0	0	0	0	0	0	12	0	0	0	0	0	0	0	0
Lecane sp. 1	0	0	0	0	0	2	0	0	0	0	0	0	0	0	0	0	0	0	0	0
Paracyclops fimbriatus	0	0	0	2	0	0	0	0	0	0	0	0	0	0	0	0	0	0	0	0
Sinantherina ariprepes	0	0	0	0	0	0	2	3	3	0	0	0	0	0	0	0	0	0	0	0
Limnias ceratophylli	0	0	0	0	0	0	0	0	5	0	0	2	0	0	0	0	0	0	0	0
